# Supplementary material for: Microarray data mining using Bioconductor packages
Source: BMC Proc. 2009 Jul 16;3(Suppl 4):S9. doi: 10.1186/1753-6561-3-S4-S9 (PMC2712752; doi:10.1186/1753-6561-3-S4-S9)
Supplement: Additional file 1 — GO enrichment analysis results with selected immune related GO terms. This table shows GO enrichment results with selected GO_BP terms. (For contrasts MM8.PM8 and MM8.MM24 results, only immune-related GO_BP terms which have at least two genes linked to each one of them were included). [file 1753-6561-3-S4-S9-S1.xls]

## Sheet: Sheet1
MM8_PM8.down
GOBPID	Pvalue	OddsRatio	ExpCount	Count	Size	Selected immune-related Terms
GO:0050860	0.00197421	Inf	0.0890152	2	2	negative regulation of T cell receptor signaling pathway
GO:0002429	0.0142279	7.22222	0.534091	3	12	immune response-activating cell surface receptor signaling pathway
GO:0002764	0.0178974	6.49892	0.578598	3	13	immune response-regulating signal transduction
GO:0050854	0.0180537	14.4071	0.222538	2	5	regulation of antigen receptor-mediated signaling pathway
GO:0051603	0.0254439	2.07781	5.65246	11	127	proteolysis involved in cellular protein catabolic process
GO:0048041	0.0262913	10.8036	0.267045	2	6	focal adhesion formation
GO:0002683	0.0433672	4.32903	0.801136	3	18	negative regulation of immune system process
GO:0006110	0.0462741	7.2	0.356061	2	8	regulation of glycolysis
GO:0030048	0.0462741	7.2	0.356061	2	8	actin filament-based movement
MM8_PM8.up
GOBPID	Pvalue	OddsRatio	ExpCount	Count	Size	Selected immune-related Terms
GO:0051251	0.00792577	4.66511	1.2863	5	25	positive regulation of lymphocyte activation
GO:0045577	0.0147781	18.5432	0.205808	2	4	regulation of B cell differentiation
GO:0042102	0.0163541	6.96827	0.565972	3	11	positive regulation of T cell proliferation
GO:0002694	0.017357	3.20089	2.10953	6	41	regulation of leukocyte activation
GO:0017157	0.0237975	12.3601	0.25726	2	5	regulation of exocytosis
GO:0045058	0.0237975	12.3601	0.25726	2	5	T cell selection
GO:0050863	0.0253303	3.32777	1.69792	5	33	regulation of T cell activation
GO:0032946	0.0262663	5.57276	0.668876	3	13	positive regulation of mononuclear cell proliferation
GO:0045582	0.0344948	9.26852	0.308712	2	6	positive regulation of T cell differentiation
GO:0046651	0.0369875	3.54274	1.2863	4	25	lymphocyte proliferation
GO:0045072	0.0466744	7.41358	0.360164	2	7	regulation of interferon-gamma biosynthetic process
MM8_MA8.down
GOBPID	Pvalue	OddsRatio	ExpCount	Count	Size	Term
GO:0006817	0.0072014	17.8606	0.129261	2	39	phosphate transport
GO:0051239	0.00769004	8.46038	0.414299	3	125	regulation of multicellular organismal process
GO:0007626	0.0238717	9.25723	0.241951	2	73	locomotory behavior
GO:0006915	0.0352618	3.66466	1.27604	4	385	apoptosis
GO:0006820	0.0449677	6.47629	0.341383	2	103	anion transport
GO:0008219	0.0456633	3.35379	1.38542	4	418	cell death
MM8_MA8.up
GOBPID	Pvalue	OddsRatio	ExpCount	Count	Size	Term
GO:0006996	0.00903655	6.71921	0.907513	4	575	organelle organization and biogenesis
GO:0051056	0.0151922	12.8202	0.194129	2	123	regulation of small GTPase mediated signal transduction
GO:0007265	0.0191597	11.2938	0.219381	2	139	Ras protein signal transduction
GO:0010605	0.0340248	8.20722	0.298295	2	189	negative regulation of macromolecule metabolic process
GO:0031324	0.0405739	7.42718	0.328283	2	208	negative regulation of cellular metabolic process
MM8_MM24.down
GOBPID	Pvalue	OddsRatio	ExpCount	Count	Size	Selected immune-related Terms
GO:0030334	0.00479718	4.25888	1.59722	6	46	regulation of cell migration
GO:0006310	0.00657069	3.95979	1.70139	6	49	DNA recombination
GO:0006928	0.00913939	2.25103	6.21528	13	179	cell motility
GO:0050918	0.0111982	18.6942	0.173611	2	5	positive chemotaxis
GO:0046457	0.0164152	14.0183	0.208333	2	6	prostanoid biosynthetic process
GO:0006909	0.0165493	6.49025	0.555556	3	16	phagocytosis
GO:0007257	0.0224599	11.2128	0.243056	2	7	activation of JNK activity
GO:0017156	0.0292692	9.34251	0.277778	2	8	calcium ion-dependent exocytosis
GO:0008286	0.0304373	4.95988	0.694444	3	20	insulin receptor signaling pathway
GO:0032623	0.0367832	8.00655	0.3125	2	9	interleukin-2 production
GO:0043542	0.0367832	8.00655	0.3125	2	9	endothelial cell migration
GO:0050852	0.0367832	8.00655	0.3125	2	9	T cell receptor signaling pathway
GO:0006693	0.0449452	7.00459	0.347222	2	10	prostaglandin metabolic process
GO:0007155	0.048425	1.62351	11.0069	17	317	cell adhesion
MM8_MM24.up
GOBPID	Pvalue	OddsRatio	ExpCount	Count	Size	Selected immune-related Terms
GO:0051092	0.00602121	20.3474	0.119003	2	13	positive regulation of NF-kappaB transcription factor activity
GO:0043388	0.0127442	13.1534	0.173927	2	19	positive regulation of DNA binding
GO:0051090	0.0199776	10.1558	0.219697	2	24	regulation of transcription factor activity
GO:0005996	0.0330375	4.57297	0.704861	3	77	monosaccharide metabolic process
GO:0031145	0.0425315	6.55882	0.329545	2	36	anaphase-promoting complex-dependent proteasomal ubiquitin-dependent protein catabolic process
GO:0045596	0.0447027	6.37041	0.338699	2	37	negative regulation of cell differentiation
GO:0051352	0.0447027	6.37041	0.338699	2	37	negative regulation of ligase activity
GO:0051436	0.0447027	6.37041	0.338699	2	37	negative regulation of ubiquitin-protein ligase activity during mitotic cell cycle
GO:0051098	0.0469143	6.19246	0.347854	2	38	regulation of binding
GO:0051437	0.0491655	6.02413	0.357008	2	39	positive regulation of ubiquitin-protein ligase activity during mitotic cell cycle
