# Supplementary material for: Microarray data mining using Bioconductor packages
Source: BMC Proc. 2009 Jul 16;3(Suppl 4):S9. doi: 10.1186/1753-6561-3-S4-S9 (PMC2712752; doi:10.1186/1753-6561-3-S4-S9)
Supplement: Additional file 2 — GO term enrichment results (raw p-value <0.05) using chicken genes. This table shows the GO enrichment analysis results using chicken gene information. [file 1753-6561-3-S4-S9-S2.xls]

## Sheet: m8p8.d.inrachick.all
Table 3: GO enrichment analysis results using chicken genes only
MM8_PM8.down
GOBPID	Pvalue	OddsRatio	ExpCount	Count	Size	Term
GO:0030163	0.0100913	2.93506	3.03592	8	72	protein catabolic process
GO:0001568	0.0144005	4.87808	0.969807	4	23	blood vessel development
GO:0001654	0.0322707	9.1875	0.295159	2	7	eye development
GO:0006298	0.0322707	9.1875	0.295159	2	7	mismatch repair
GO:0006936	0.0322707	9.1875	0.295159	2	7	muscle contraction
GO:0009057	0.03769	2.11974	4.56886	9	109	macromolecule catabolic process
GO:0006629	0.0401858	2.00349	5.35502	10	127	lipid metabolic process
GO:0008015	0.0418528	7.65417	0.337324	2	8	blood circulation
GO:0001754	0.0419162	Inf	0.0419162	1	1	eye photoreceptor cell differentiation
GO:0000720	0.0421655	Inf	0.0421655	1	1	pyrimidine dimer repair via nucleotide-excision repair
GO:0001659	0.0421655	Inf	0.0421655	1	1	temperature homeostasis
GO:0006283	0.0421655	Inf	0.0421655	1	1	transcription-coupled nucleotide-excision repair
GO:0006288	0.0421655	Inf	0.0421655	1	1	base-excision repair, DNA ligation
GO:0006429	0.0421655	Inf	0.0421655	1	1	leucyl-tRNA aminoacylation
GO:0006516	0.0421655	Inf	0.0421655	1	1	glycoprotein catabolic process
GO:0007187	0.0421655	Inf	0.0421655	1	1	G-protein signaling, coupled to cyclic nucleotide second messenger
GO:0007193	0.0421655	Inf	0.0421655	1	1	G-protein signaling, adenylate cyclase inhibiting pathway
GO:0007204	0.0421655	Inf	0.0421655	1	1	elevation of cytosolic calcium ion concentration
GO:0007585	0.0421655	Inf	0.0421655	1	1	respiratory gaseous exchange
GO:0010224	0.0421655	Inf	0.0421655	1	1	response to UV-B
GO:0010225	0.0421655	Inf	0.0421655	1	1	response to UV-C
GO:0015746	0.0421655	Inf	0.0421655	1	1	citrate transport
GO:0015813	0.0421655	Inf	0.0421655	1	1	L-glutamate transport
GO:0019933	0.0421655	Inf	0.0421655	1	1	cAMP-mediated signaling
GO:0030010	0.0421655	Inf	0.0421655	1	1	establishment of cell polarity
GO:0030212	0.0421655	Inf	0.0421655	1	1	hyaluronan metabolic process
GO:0030574	0.0421655	Inf	0.0421655	1	1	collagen catabolic process
GO:0035050	0.0421655	Inf	0.0421655	1	1	embryonic heart tube development
GO:0035088	0.0421655	Inf	0.0421655	1	1	establishment and/or maintenance of apical/basal cell polarity
GO:0035110	0.0421655	Inf	0.0421655	1	1	leg morphogenesis
GO:0042461	0.0421655	Inf	0.0421655	1	1	photoreceptor cell development
GO:0042640	0.0421655	Inf	0.0421655	1	1	anagen
GO:0042755	0.0421655	Inf	0.0421655	1	1	eating behavior
GO:0043666	0.0421655	Inf	0.0421655	1	1	regulation of phosphoprotein phosphatase activity
GO:0044243	0.0421655	Inf	0.0421655	1	1	multicellular organismal catabolic process
GO:0044256	0.0421655	Inf	0.0421655	1	1	protein digestion
GO:0044266	0.0421655	Inf	0.0421655	1	1	multicellular organismal macromolecule catabolic process
GO:0044268	0.0421655	Inf	0.0421655	1	1	multicellular organismal protein metabolic process
GO:0045198	0.0421655	Inf	0.0421655	1	1	establishment of epithelial cell apical/basal polarity
GO:0046549	0.0421655	Inf	0.0421655	1	1	retinal cone cell development
GO:0048041	0.0421655	Inf	0.0421655	1	1	focal adhesion formation
GO:0050810	0.0421655	Inf	0.0421655	1	1	regulation of steroid biosynthetic process
GO:0050854	0.0421655	Inf	0.0421655	1	1	regulation of antigen receptor-mediated signaling pathway
GO:0050860	0.0421655	Inf	0.0421655	1	1	negative regulation of T cell receptor signaling pathway
GO:0051238	0.0421655	Inf	0.0421655	1	1	sequestering of metal ion
GO:0051281	0.0421655	Inf	0.0421655	1	1	positive regulation of release of sequestered calcium ion into cytosol
GO:0051283	0.0421655	Inf	0.0421655	1	1	negative regulation of sequestering of calcium ion
GO:0060219	0.0421655	Inf	0.0421655	1	1	camera-type eye photoreceptor cell differentiation
GO:0046942	0.0495309	4.06548	0.843311	3	20	carboxylic acid transport
MM8_PM8.up
GOBPID	Pvalue	OddsRatio	ExpCount	Count	Size	Term
GO:0045597	0.00387221	14.2305	0.355284	3	7	positive regulation of cell differentiation
GO:0008380	0.00723359	6.3438	0.812077	4	16	RNA splicing
GO:0001516	0.00743284	37.7824	0.152264	2	3	prostaglandin biosynthetic process
GO:0006692	0.00743284	37.7824	0.152264	2	3	prostanoid metabolic process
GO:0048015	0.0201624	6.31597	0.609058	3	12	phosphoinositide-mediated signaling
GO:0046578	0.0222681	2.51495	3.50208	8	69	regulation of Ras protein signal transduction
GO:0006779	0.0231536	12.5872	0.253774	2	5	porphyrin biosynthetic process
GO:0018958	0.0231536	12.5872	0.253774	2	5	phenol metabolic process
GO:0046854	0.0231536	12.5872	0.253774	2	5	phosphoinositide phosphorylation
GO:0009072	0.02525	5.68281	0.659813	3	13	aromatic amino acid family metabolic process
GO:0046394	0.02525	5.68281	0.659813	3	13	carboxylic acid biosynthetic process
GO:0030334	0.0335813	9.43782	0.304529	2	6	regulation of cell migration
GO:0046456	0.0335813	9.43782	0.304529	2	6	icosanoid biosynthetic process
GO:0006397	0.0352247	3.61606	1.26887	4	25	mRNA processing
GO:0009966	0.0374925	1.95899	6.03982	11	119	regulation of signal transduction
GO:0007242	0.0417825	1.58534	14.1606	21	279	intracellular signaling cascade
GO:0030258	0.044226	4.36779	0.812077	3	16	lipid modification
MM8_MA8.down
GOBPID	Pvalue	OddsRatio	ExpCount	Count	Size	Term
GO:0003012	0.000219883	139.055	0.0236856	2	7	muscle system process
GO:0051179	0.00103957	6.64549	2.54112	8	751	localization
GO:0008219	0.00309547	12.7534	0.307913	3	91	cell death
GO:0006937	0.00312419	Inf	0.00312419	1	1	regulation of muscle contraction
GO:0003014	0.00338365	Inf	0.00338365	1	1	renal system process
GO:0006940	0.00338365	Inf	0.00338365	1	1	regulation of smooth muscle contraction
GO:0042116	0.00338365	Inf	0.00338365	1	1	macrophage activation
GO:0043654	0.00338365	Inf	0.00338365	1	1	recognition of apoptotic cell
GO:0060084	0.00338365	Inf	0.00338365	1	1	synaptic transmission involved in micturition
GO:0048878	0.00495126	23.0242	0.108277	2	32	chemical homeostasis
GO:0006810	0.00523597	5.85164	1.88396	6	645	transport
GO:0006817	0.00658513	19.7091	0.125195	2	37	phosphate transport
GO:0001508	0.00675674	319	0.00676731	1	2	regulation of action potential
GO:0006909	0.00675674	319	0.00676731	1	2	phagocytosis
GO:0014070	0.0101193	159.458	0.010151	1	3	response to organic cyclic substance
GO:0033077	0.0101193	159.458	0.010151	1	3	T cell differentiation in the thymus
GO:0035095	0.0101193	159.458	0.010151	1	3	behavioral response to nicotine
GO:0048821	0.0101193	159.458	0.010151	1	3	erythrocyte development
GO:0060041	0.0101193	159.458	0.010151	1	3	retina development in camera-type eye
GO:0019725	0.0118156	14.322	0.169183	2	50	cellular homeostasis
GO:0006984	0.0134713	106.278	0.0135346	1	4	ER-nuclear signaling pathway
GO:0043279	0.0134713	106.278	0.0135346	1	4	response to alkaloid
GO:0006873	0.0186741	69.2909	0.0188088	1	6	cellular ion homeostasis
GO:0032501	0.0198516	4.82422	1.10645	4	327	multicellular organismal process
GO:0008632	0.020144	63.7333	0.0203019	1	6	apoptotic program
GO:0030835	0.020144	63.7333	0.0203019	1	6	negative regulation of actin filament depolymerization
GO:0051016	0.020144	63.7333	0.0203019	1	6	barbed-end actin filament capping
GO:0051261	0.020144	63.7333	0.0203019	1	6	protein depolymerization
GO:0006820	0.0224224	10.0561	0.236856	2	70	anion transport
GO:0001654	0.0234646	53.0972	0.0236856	1	7	eye development
GO:0034101	0.0234646	53.0972	0.0236856	1	7	erythrocyte homeostasis
GO:0006915	0.0247585	9.60513	0.250261	2	80	apoptosis
GO:0016192	0.0261605	9.22604	0.257158	2	76	vesicle-mediated transport
GO:0006874	0.0267749	45.5	0.0270692	1	8	cellular calcium ion homeostasis
GO:0008037	0.0267749	45.5	0.0270692	1	8	cell recognition
GO:0010639	0.0267749	45.5	0.0270692	1	8	negative regulation of organelle organization and biogenesis
GO:0030099	0.0267749	45.5	0.0270692	1	8	myeloid cell differentiation
GO:0030324	0.0267749	45.5	0.0270692	1	8	lung development
GO:0055065	0.0267749	45.5	0.0270692	1	8	metal ion homeostasis
GO:0007165	0.0295515	3.4556	2.59526	6	767	signal transduction
GO:0001822	0.0300749	39.8021	0.0304529	1	9	kidney development
GO:0042110	0.0300749	39.8021	0.0304529	1	9	T cell activation
GO:0030098	0.0333645	35.3704	0.0338365	1	10	lymphocyte differentiation
GO:0034623	0.0333645	35.3704	0.0338365	1	10	cellular macromolecular complex disassembly
GO:0043241	0.0333645	35.3704	0.0338365	1	10	protein complex disassembly
GO:0042592	0.0344164	34.1636	0.0349206	1	12	homeostatic process
GO:0050789	0.0388464	3.11624	4.42244	8	1307	regulation of biological process
GO:0008064	0.0399128	28.9242	0.0406039	1	12	regulation of actin polymerization and/or depolymerization
GO:0032535	0.0399128	28.9242	0.0406039	1	12	regulation of cellular component size
GO:0032956	0.0399128	28.9242	0.0406039	1	12	regulation of actin cytoskeleton organization and biogenesis
GO:0051248	0.0399128	28.9242	0.0406039	1	12	negative regulation of protein metabolic process
GO:0007626	0.0431716	26.5069	0.0439875	1	13	locomotory behavior
GO:0030900	0.0431716	26.5069	0.0439875	1	13	forebrain development
GO:0030003	0.0464201	24.4615	0.0473712	1	14	cellular cation homeostasis
GO:0051493	0.0464201	24.4615	0.0473712	1	14	regulation of cytoskeleton organization and biogenesis
GO:0055066	0.0464201	24.4615	0.0473712	1	14	di-, tri-valent inorganic cation homeostasis
MM8_MA8.up
GOBPID	Pvalue	OddsRatio	ExpCount	Count	Size	Term
GO:0031110	0.00182197	Inf	0.00182197	1	1	regulation of microtubule polymerization or depolymerization
GO:0031115	0.00182197	Inf	0.00182197	1	1	negative regulation of microtubule polymerization
GO:0007265	0.00629846	22.4955	0.125716	2	69	Ras protein signal transduction
GO:0007214	0.00727081	212.889	0.00728787	1	4	gamma-aminobutyric acid signaling pathway
GO:0051056	0.00966811	17.8619	0.156689	2	86	regulation of small GTPase mediated signal transduction
GO:0032271	0.0126941	106.361	0.0127538	1	7	regulation of protein polymerization
GO:0051494	0.0126941	106.361	0.0127538	1	7	negative regulation of cytoskeleton organization and biogenesis
GO:0006338	0.0198857	63.75	0.0200416	1	11	chromatin remodeling
GO:0032269	0.0216766	57.9394	0.0218636	1	12	negative regulation of cellular protein metabolic process
GO:0051129	0.0216766	57.9394	0.0218636	1	12	negative regulation of cellular component organization and biogenesis
GO:0000226	0.0234646	53.0972	0.0236856	1	13	microtubule cytoskeleton organization and biogenesis
GO:0032012	0.0305889	39.7812	0.0309735	1	17	regulation of ARF protein signal transduction
GO:0033043	0.0305889	39.7812	0.0309735	1	17	regulation of organelle organization and biogenesis
GO:0006821	0.0359028	33.4737	0.0364394	1	20	chloride transport
GO:0006333	0.0394315	30.2698	0.0400833	1	22	chromatin assembly or disassembly
GO:0007067	0.0499513	23.5062	0.0510151	1	28	mitosis
MM8_MM24.down
GOBPID	Pvalue	OddsRatio	ExpCount	Count	Size	Term
GO:0003012	0.000972338	23.625	0.220458	3	7	muscle system process
GO:0016192	0.00240798	3.80323	2.39355	8	76	vesicle-mediated transport
GO:0060041	0.00289081	62.521	0.094482	2	3	retina development in camera-type eye
GO:0015992	0.0052108	6.66127	0.724362	4	23	proton transport
GO:0009116	0.00860301	8.57473	0.440916	3	14	nucleoside metabolic process
GO:0009142	0.0105097	7.85805	0.47241	3	15	nucleoside triphosphate biosynthetic process
GO:0008033	0.0126419	7.25163	0.503904	3	16	tRNA processing
GO:0046488	0.0135808	15.6176	0.188964	2	6	phosphatidylinositol metabolic process
GO:0001654	0.0186242	12.4908	0.220458	2	7	eye development
GO:0051179	0.0226912	1.56842	23.652	33	751	localization
GO:0006873	0.023489	5.53938	0.62988	3	20	cellular ion homeostasis
GO:0006874	0.0243256	10.4062	0.251952	2	8	cellular calcium ion homeostasis
GO:0030324	0.0243256	10.4062	0.251952	2	8	lung development
GO:0055065	0.0243256	10.4062	0.251952	2	8	metal ion homeostasis
GO:0001822	0.0306392	8.91717	0.283446	2	9	kidney development
GO:0007219	0.0306392	8.91717	0.283446	2	9	Notch signaling pathway
GO:0042110	0.0306392	8.91717	0.283446	2	9	T cell activation
GO:0006937	0.0312419	Inf	0.0312419	1	1	regulation of muscle contraction
GO:0010038	0.0312419	Inf	0.0312419	1	1	response to metal ion
GO:0003014	0.031494	Inf	0.031494	1	1	renal system process
GO:0006482	0.031494	Inf	0.031494	1	1	protein amino acid demethylation
GO:0006516	0.031494	Inf	0.031494	1	1	glycoprotein catabolic process
GO:0006940	0.031494	Inf	0.031494	1	1	regulation of smooth muscle contraction
GO:0007064	0.031494	Inf	0.031494	1	1	mitotic sister chromatid cohesion
GO:0007204	0.031494	Inf	0.031494	1	1	elevation of cytosolic calcium ion concentration
GO:0007638	0.031494	Inf	0.031494	1	1	mechanosensory behavior
GO:0008616	0.031494	Inf	0.031494	1	1	queuosine biosynthetic process
GO:0008618	0.031494	Inf	0.031494	1	1	7-methylguanosine metabolic process
GO:0009268	0.031494	Inf	0.031494	1	1	response to pH
GO:0010043	0.031494	Inf	0.031494	1	1	response to zinc ion
GO:0021508	0.031494	Inf	0.031494	1	1	floor plate formation
GO:0021514	0.031494	Inf	0.031494	1	1	ventral spinal cord interneuron differentiation
GO:0021522	0.031494	Inf	0.031494	1	1	spinal cord motor neuron differentiation
GO:0021775	0.031494	Inf	0.031494	1	1	smoothened signaling pathway involved in ventral spinal cord interneuron specification
GO:0021776	0.031494	Inf	0.031494	1	1	smoothened signaling pathway involved in spinal cord motor neuron cell fate specification
GO:0021904	0.031494	Inf	0.031494	1	1	dorsoventral neural tube patterning
GO:0021955	0.031494	Inf	0.031494	1	1	central nervous system neuron axonogenesis
GO:0021965	0.031494	Inf	0.031494	1	1	spinal cord ventral commissure morphogenesis
GO:0030574	0.031494	Inf	0.031494	1	1	collagen catabolic process
GO:0042116	0.031494	Inf	0.031494	1	1	macrophage activation
GO:0042451	0.031494	Inf	0.031494	1	1	purine nucleoside biosynthetic process
GO:0042455	0.031494	Inf	0.031494	1	1	ribonucleoside biosynthetic process
GO:0042461	0.031494	Inf	0.031494	1	1	photoreceptor cell development
GO:0042640	0.031494	Inf	0.031494	1	1	anagen
GO:0043654	0.031494	Inf	0.031494	1	1	recognition of apoptotic cell
GO:0044243	0.031494	Inf	0.031494	1	1	multicellular organismal catabolic process
GO:0044256	0.031494	Inf	0.031494	1	1	protein digestion
GO:0044266	0.031494	Inf	0.031494	1	1	multicellular organismal macromolecule catabolic process
GO:0044268	0.031494	Inf	0.031494	1	1	multicellular organismal protein metabolic process
GO:0046114	0.031494	Inf	0.031494	1	1	guanosine biosynthetic process
GO:0046549	0.031494	Inf	0.031494	1	1	retinal cone cell development
GO:0048041	0.031494	Inf	0.031494	1	1	focal adhesion formation
GO:0048566	0.031494	Inf	0.031494	1	1	embryonic gut development
GO:0048665	0.031494	Inf	0.031494	1	1	neuron fate specification
GO:0050854	0.031494	Inf	0.031494	1	1	regulation of antigen receptor-mediated signaling pathway
GO:0050860	0.031494	Inf	0.031494	1	1	negative regulation of T cell receptor signaling pathway
GO:0051238	0.031494	Inf	0.031494	1	1	sequestering of metal ion
GO:0051281	0.031494	Inf	0.031494	1	1	positive regulation of release of sequestered calcium ion into cytosol
GO:0051283	0.031494	Inf	0.031494	1	1	negative regulation of sequestering of calcium ion
GO:0060084	0.031494	Inf	0.031494	1	1	synaptic transmission involved in micturition
GO:0060219	0.031494	Inf	0.031494	1	1	camera-type eye photoreceptor cell differentiation
GO:0001568	0.0340874	4.70466	0.724362	3	23	blood vessel development
GO:0015986	0.0375215	7.80042	0.31494	2	10	ATP synthesis coupled proton transport
GO:0034220	0.0375215	7.80042	0.31494	2	10	transmembrane ion transport
GO:0021700	0.044931	6.93184	0.346434	2	11	developmental maturation
MM8_MM24.up
GOBPID	Pvalue	OddsRatio	ExpCount	Count	Size	Term
GO:0015074	0.000269139	217.371	0.0288912	2	3	DNA integration
GO:0000729	0.0096304	Inf	0.0096304	1	1	DNA double-strand break processing
GO:0031058	0.0096304	Inf	0.0096304	1	1	positive regulation of histone modification
GO:0033182	0.0096304	Inf	0.0096304	1	1	regulation of histone ubiquitination
GO:0051092	0.0096304	Inf	0.0096304	1	1	positive regulation of NF-kappaB transcription factor activity
GO:0051340	0.0096304	Inf	0.0096304	1	1	regulation of ligase activity
GO:0051443	0.0096304	Inf	0.0096304	1	1	positive regulation of ubiquitin-protein ligase activity
GO:0045087	0.00994867	15.4735	0.154086	2	16	innate immune response
GO:0000052	0.0191705	105.667	0.0192608	1	2	citrulline metabolic process
GO:0006419	0.0191705	105.667	0.0192608	1	2	alanyl-tRNA aminoacylation
GO:0017000	0.0191705	105.667	0.0192608	1	2	antibiotic biosynthetic process
GO:0018101	0.0191705	105.667	0.0192608	1	2	peptidyl-citrulline biosynthetic process from peptidyl-arginine
GO:0033044	0.0191705	105.667	0.0192608	1	2	regulation of chromosome organization and biogenesis
GO:0043388	0.0191705	105.667	0.0192608	1	2	positive regulation of DNA binding
GO:0045739	0.0191705	105.667	0.0192608	1	2	positive regulation of DNA repair
GO:0009057	0.0203127	4.22985	1.05934	4	110	macromolecule catabolic process
GO:0030163	0.0240982	5.30824	0.628616	3	67	protein catabolic process
GO:0006301	0.0286212	52.8194	0.0288912	1	3	postreplication repair
GO:0017144	0.0286212	52.8194	0.0288912	1	3	drug metabolic process
GO:0051090	0.0286212	52.8194	0.0288912	1	3	regulation of transcription factor activity
GO:0007214	0.0379833	35.2037	0.0385216	1	4	gamma-aminobutyric acid signaling pathway
GO:0043123	0.0379833	35.2037	0.0385216	1	4	positive regulation of I-kappaB kinase/NF-kappaB cascade
GO:0045786	0.0379833	35.2037	0.0385216	1	4	negative regulation of cell cycle
GO:0051098	0.0379833	35.2037	0.0385216	1	4	regulation of binding
GO:0016568	0.0440037	6.5316	0.337064	2	35	chromatin modification
GO:0000726	0.0472576	26.3958	0.048152	1	5	non-recombinational repair
GO:0010627	0.0472576	26.3958	0.048152	1	5	regulation of protein kinase cascade
GO:0042176	0.0472576	26.3958	0.048152	1	5	regulation of protein catabolic process
GO:0051130	0.0472576	26.3958	0.048152	1	5	positive regulation of cellular component organization and biogenesis
GO:0051056	0.0487178	3.95677	0.828214	3	86	regulation of small GTPase mediated signal transduction
