# Supplementary material for: Microarray data mining using Bioconductor packages
Source: BMC Proc. 2009 Jul 16;3(Suppl 4):S9. doi: 10.1186/1753-6561-3-S4-S9 (PMC2712752; doi:10.1186/1753-6561-3-S4-S9)
Supplement: Additional file 3 — GO term enrichment results (raw p-value < 0.05) using chicken-human orthologous genes. This table shows the GO term enrichment analysis results using chicken-human orthologous genes information. [file 1753-6561-3-S4-S9-S3.xls]

## Sheet: m8p8.d.inrahuman.all
Table 4: GO enrichment analysis results using chicken-human orthologous genes
MM8_PM8.down
GOBPID	Pvalue	OddsRatio	ExpCount	Count	Size	Term
GO:0050860	0.00197421	Inf	0.0890152	2	2	negative regulation of T cell receptor signaling pathway
GO:0007525	0.00574809	43.2357	0.133523	2	3	somatic muscle development
GO:0002429	0.0142279	7.22222	0.534091	3	12	immune response-activating cell surface receptor signaling pathway
GO:0016042	0.0177044	2.609	3.33807	8	75	lipid catabolic process
GO:0002764	0.0178974	6.49892	0.578598	3	13	immune response-regulating signal transduction
GO:0043193	0.0178974	6.49892	0.578598	3	13	positive regulation of gene-specific transcription
GO:0050854	0.0180537	14.4071	0.222538	2	5	regulation of antigen receptor-mediated signaling pathway
GO:0006511	0.0241595	2.09623	5.60795	11	126	ubiquitin-dependent protein catabolic process
GO:0043632	0.0241595	2.09623	5.60795	11	126	modification-dependent macromolecule catabolic process
GO:0051603	0.0254439	2.07781	5.65246	11	127	proteolysis involved in cellular protein catabolic process
GO:0009312	0.0262913	10.8036	0.267045	2	6	oligosaccharide biosynthetic process
GO:0046457	0.0262913	10.8036	0.267045	2	6	prostanoid biosynthetic process
GO:0048041	0.0262913	10.8036	0.267045	2	6	focal adhesion formation
GO:0001568	0.0364576	2.12085	4.52439	9	102	blood vessel development
GO:0030163	0.0394505	1.86383	6.80966	12	153	protein catabolic process
GO:0009057	0.0422746	1.6543	10.8153	17	243	macromolecule catabolic process
GO:0002683	0.0433672	4.32903	0.801136	3	18	negative regulation of immune system process
GO:0001955	0.0445076	Inf	0.0445076	1	1	blood vessel maturation
GO:0006288	0.0445076	Inf	0.0445076	1	1	base-excision repair, DNA ligation
GO:0006591	0.0445076	Inf	0.0445076	1	1	ornithine metabolic process
GO:0016045	0.0445076	Inf	0.0445076	1	1	detection of bacterium
GO:0016091	0.0445076	Inf	0.0445076	1	1	prenol biosynthetic process
GO:0016093	0.0445076	Inf	0.0445076	1	1	polyprenol metabolic process
GO:0016556	0.0445076	Inf	0.0445076	1	1	mRNA modification
GO:0019371	0.0445076	Inf	0.0445076	1	1	cyclooxygenase pathway
GO:0019408	0.0445076	Inf	0.0445076	1	1	dolichol biosynthetic process
GO:0019695	0.0445076	Inf	0.0445076	1	1	choline metabolic process
GO:0031122	0.0445076	Inf	0.0445076	1	1	cytoplasmic microtubule organization and biogenesis
GO:0032722	0.0445076	Inf	0.0445076	1	1	positive regulation of chemokine production
GO:0035110	0.0445076	Inf	0.0445076	1	1	leg morphogenesis
GO:0045217	0.0445076	Inf	0.0445076	1	1	cell-cell junction maintenance
GO:0045745	0.0445076	Inf	0.0445076	1	1	positive regulation of G-protein coupled receptor protein signaling pathway
GO:0046549	0.0445076	Inf	0.0445076	1	1	retinal cone cell development
GO:0050783	0.0445076	Inf	0.0445076	1	1	cocaine metabolic process
GO:0051281	0.0445076	Inf	0.0445076	1	1	positive regulation of release of sequestered calcium ion into cytosol
GO:0051497	0.0445076	Inf	0.0445076	1	1	negative regulation of stress fiber formation
GO:0051541	0.0445076	Inf	0.0445076	1	1	elastin metabolic process
GO:0051645	0.0445076	Inf	0.0445076	1	1	Golgi localization
GO:0060219	0.0445076	Inf	0.0445076	1	1	camera-type eye photoreceptor cell differentiation
GO:0006110	0.0462741	7.2	0.356061	2	8	regulation of glycolysis
GO:0030048	0.0462741	7.2	0.356061	2	8	actin filament-based movement
MM8_PM8.up
GOBPID	Pvalue	OddsRatio	ExpCount	Count	Size	Term
GO:0015851	0.00051943	55.8111	0.205808	3	4	nucleobase transport
GO:0006783	0.00112837	12.4306	0.51452	4	10	heme biosynthetic process
GO:0042440	0.00136432	5.91217	1.2863	6	25	pigment metabolic process
GO:0033014	0.00170174	10.6531	0.565972	4	11	tetrapyrrole biosynthetic process
GO:0006778	0.00597625	6.7747	0.77178	4	15	porphyrin metabolic process
GO:0006570	0.00622789	11.1548	0.411616	3	8	tyrosine metabolic process
GO:0006820	0.00631377	2.48576	5.29956	12	103	anion transport
GO:0019852	0.00764877	37.0926	0.154356	2	3	L-ascorbic acid metabolic process
GO:0051251	0.00792577	4.66511	1.2863	5	25	positive regulation of lymphocyte activation
GO:0050867	0.00940855	4.44222	1.33775	5	26	positive regulation of cell activation
GO:0043535	0.0147781	18.5432	0.205808	2	4	regulation of blood vessel endothelial cell migration
GO:0045577	0.0147781	18.5432	0.205808	2	4	regulation of B cell differentiation
GO:0042102	0.0163541	6.96827	0.565972	3	11	positive regulation of T cell proliferation
GO:0002694	0.017357	3.20089	2.10953	6	41	regulation of leukocyte activation
GO:0019439	0.0209888	6.19298	0.617424	3	12	aromatic compound catabolic process
GO:0007188	0.0224061	3.4516	1.64646	5	32	G-protein signaling, coupled to cAMP nucleotide second messenger
GO:0007185	0.0237975	12.3601	0.25726	2	5	transmembrane receptor protein tyrosine phosphatase signaling pathway
GO:0017157	0.0237975	12.3601	0.25726	2	5	regulation of exocytosis
GO:0045058	0.0237975	12.3601	0.25726	2	5	T cell selection
GO:0045429	0.0237975	12.3601	0.25726	2	5	positive regulation of nitric oxide biosynthetic process
GO:0051056	0.023836	2.03099	6.3286	12	123	regulation of small GTPase mediated signal transduction
GO:0050863	0.0253303	3.32777	1.69792	5	33	regulation of T cell activation
GO:0007010	0.0256208	1.68826	12.5543	20	244	cytoskeleton organization and biogenesis
GO:0007265	0.0261167	1.93955	7.15183	13	139	Ras protein signal transduction
GO:0032946	0.0262663	5.57276	0.668876	3	13	positive regulation of mononuclear cell proliferation
GO:0051017	0.0262663	5.57276	0.668876	3	13	actin filament bundle formation
GO:0001516	0.0344948	9.26852	0.308712	2	6	prostaglandin biosynthetic process
GO:0006559	0.0344948	9.26852	0.308712	2	6	L-phenylalanine catabolic process
GO:0010552	0.0344948	9.26852	0.308712	2	6	positive regulation of specific transcription from RNA polymerase II promoter
GO:0030071	0.0344948	9.26852	0.308712	2	6	regulation of mitotic metaphase/anaphase transition
GO:0045582	0.0344948	9.26852	0.308712	2	6	positive regulation of T cell differentiation
GO:0050957	0.0344948	9.26852	0.308712	2	6	equilibrioception
GO:0046651	0.0369875	3.54274	1.2863	4	25	lymphocyte proliferation
GO:0046456	0.038737	4.64241	0.77178	3	15	icosanoid biosynthetic process
GO:0009063	0.039411	2.90985	1.90372	5	37	amino acid catabolic process
GO:0006814	0.0405049	2.1983	3.91035	8	76	sodium ion transport
GO:0035023	0.0435461	2.8212	1.95518	5	38	regulation of Rho protein signal transduction
GO:0030036	0.0453181	1.9495	5.45391	10	106	actin cytoskeleton organization and biogenesis
GO:0051188	0.0454367	2.48542	2.62405	6	51	cofactor biosynthetic process
GO:0015908	0.0466744	7.41358	0.360164	2	7	fatty acid transport
GO:0045072	0.0466744	7.41358	0.360164	2	7	regulation of interferon-gamma biosynthetic process
GO:0051234	0.0470177	1.2568	72.1357	85	1402	establishment of localization
GO:0032012	0.047381	3.23359	1.3892	4	27	regulation of ARF protein signal transduction
GO:0006817	0.0479321	2.73777	2.00663	5	39	phosphate transport
GO:0044270	0.0479321	2.73777	2.00663	5	39	nitrogen compound catabolic process
MM8_MA8.down
GOBPID	Pvalue	OddsRatio	ExpCount	Count	Size	Term
GO:0030214	0.00331439	Inf	0.00331439	1	1	hyaluronan catabolic process
GO:0050783	0.00331439	Inf	0.00331439	1	1	cocaine metabolic process
GO:0060084	0.00661832	315.7	0.00662879	1	2	synaptic transmission involved in micturition
GO:0006817	0.0072014	17.8606	0.129261	2	39	phosphate transport
GO:0051239	0.00769004	8.46038	0.414299	3	125	regulation of multicellular organismal process
GO:0045822	0.00991182	157.825	0.00994318	1	3	negative regulation of heart contraction
GO:0051014	0.00991182	157.825	0.00994318	1	3	actin filament severing
GO:0006026	0.0131949	105.2	0.0132576	1	4	aminoglycan catabolic process
GO:0035095	0.0131949	105.2	0.0132576	1	4	behavioral response to nicotine
GO:0002026	0.0164676	78.8875	0.016572	1	5	regulation of the force of heart contraction
GO:0006563	0.0164676	78.8875	0.016572	1	5	L-serine metabolic process
GO:0007172	0.0164676	78.8875	0.016572	1	5	signal complex assembly
GO:0007271	0.01973	63.1	0.0198864	1	6	synaptic transmission, cholinergic
GO:0000080	0.0229821	52.575	0.0232008	1	7	G1 phase of mitotic cell cycle
GO:0043279	0.0229821	52.575	0.0232008	1	7	response to alkaloid
GO:0007626	0.0238717	9.25723	0.241951	2	73	locomotory behavior
GO:0014070	0.0262239	45.0571	0.0265152	1	8	response to organic cyclic substance
GO:0046928	0.0326768	35.0333	0.0331439	1	10	regulation of neurotransmitter secretion
GO:0051016	0.0326768	35.0333	0.0331439	1	10	barbed-end actin filament capping
GO:0006915	0.0352618	3.66466	1.27604	4	385	apoptosis
GO:0030835	0.035888	31.525	0.0364583	1	11	negative regulation of actin filament depolymerization
GO:0003014	0.039089	28.6545	0.0397727	1	12	renal system process
GO:0006940	0.039089	28.6545	0.0397727	1	12	regulation of smooth muscle contraction
GO:0030041	0.0422799	26.2625	0.0430871	1	13	actin filament polymerization
GO:0006820	0.0449677	6.47629	0.341383	2	103	anion transport
GO:0030500	0.0454606	24.2385	0.0464015	1	14	regulation of bone mineralization
GO:0008219	0.0456633	3.35379	1.38542	4	418	cell death
GO:0006984	0.0486314	22.5036	0.0497159	1	15	ER-nuclear signaling pathway
MM8_MA8.up
GOBPID	Pvalue	OddsRatio	ExpCount	Count	Size	Term
GO:0006843	0.00157828	Inf	0.00157828	1	1	mitochondrial citrate transport
GO:0031115	0.00157828	Inf	0.00157828	1	1	negative regulation of microtubule polymerization
GO:0006842	0.00315432	702.778	0.00315657	1	2	tricarboxylic acid transport
GO:0008298	0.00315432	702.778	0.00315657	1	2	intracellular mRNA localization
GO:0030010	0.00786902	175.611	0.00789141	1	5	establishment of cell polarity
GO:0006996	0.00903655	6.71921	0.907513	4	575	organelle organization and biogenesis
GO:0017015	0.0125636	100.302	0.0126263	1	8	regulation of transforming growth factor beta receptor signaling pathway
GO:0007214	0.0141241	87.75	0.0142045	1	9	gamma-aminobutyric acid signaling pathway
GO:0051056	0.0151922	12.8202	0.194129	2	123	regulation of small GTPase mediated signal transduction
GO:0031110	0.0156823	77.9877	0.0157828	1	10	regulation of microtubule polymerization or depolymerization
GO:0007265	0.0191597	11.2938	0.219381	2	139	Ras protein signal transduction
GO:0032271	0.0234401	50.0952	0.0236742	1	15	regulation of protein polymerization
GO:0051494	0.0265278	43.8194	0.0268308	1	17	negative regulation of cytoskeleton organization and biogenesis
GO:0006941	0.0280683	41.2353	0.0284091	1	18	striated muscle contraction
GO:0000910	0.0296067	38.9383	0.0299874	1	19	cytokinesis
GO:0010605	0.0340248	8.20722	0.298295	2	189	negative regulation of macromolecule metabolic process
GO:0006338	0.0387909	29.1759	0.0394571	1	25	chromatin remodeling
GO:0031324	0.0405739	7.42718	0.328283	2	208	negative regulation of cellular metabolic process
GO:0032012	0.0418348	26.9231	0.0426136	1	27	regulation of ARF protein signal transduction
GO:0030509	0.0433536	25.9218	0.0441919	1	28	BMP signaling pathway
GO:0051129	0.0433536	25.9218	0.0441919	1	28	negative regulation of cellular component organization and biogenesis
MM8_MM24.down
GOBPID	Pvalue	OddsRatio	ExpCount	Count	Size	Term
GO:0030334	0.00479718	4.25888	1.59722	6	46	regulation of cell migration
GO:0006310	0.00657069	3.95979	1.70139	6	49	DNA recombination
GO:0006928	0.00913939	2.25103	6.21528	13	179	cell motility
GO:0048547	0.0111982	18.6942	0.173611	2	5	gut morphogenesis
GO:0050918	0.0111982	18.6942	0.173611	2	5	positive chemotaxis
GO:0008015	0.0141628	2.70979	3.19444	8	92	blood circulation
GO:0046457	0.0164152	14.0183	0.208333	2	6	prostanoid biosynthetic process
GO:0006909	0.0165493	6.49025	0.555556	3	16	phagocytosis
GO:0009887	0.0199108	2.0134	6.875	13	198	organ morphogenesis
GO:0007257	0.0224599	11.2128	0.243056	2	7	activation of JNK activity
GO:0043547	0.0224599	11.2128	0.243056	2	7	positive regulation of GTPase activity
GO:0001568	0.0243292	2.42896	3.52612	8	102	blood vessel development
GO:0017156	0.0292692	9.34251	0.277778	2	8	calcium ion-dependent exocytosis
GO:0008286	0.0304373	4.95988	0.694444	3	20	insulin receptor signaling pathway
GO:0009116	0.0304373	4.95988	0.694444	3	20	nucleoside metabolic process
GO:0001778	0.0347222	Inf	0.0347222	1	1	plasma membrane repair
GO:0001955	0.0347222	Inf	0.0347222	1	1	blood vessel maturation
GO:0002438	0.0347222	Inf	0.0347222	1	1	acute inflammatory response to antigenic stimulus
GO:0007064	0.0347222	Inf	0.0347222	1	1	mitotic sister chromatid cohesion
GO:0007635	0.0347222	Inf	0.0347222	1	1	chemosensory behavior
GO:0008616	0.0347222	Inf	0.0347222	1	1	queuosine biosynthetic process
GO:0008618	0.0347222	Inf	0.0347222	1	1	7-methylguanosine metabolic process
GO:0009912	0.0347222	Inf	0.0347222	1	1	auditory receptor cell fate commitment
GO:0014067	0.0347222	Inf	0.0347222	1	1	negative regulation of phosphoinositide 3-kinase cascade
GO:0015888	0.0347222	Inf	0.0347222	1	1	thiamin transport
GO:0016068	0.0347222	Inf	0.0347222	1	1	type I hypersensitivity
GO:0019371	0.0347222	Inf	0.0347222	1	1	cyclooxygenase pathway
GO:0021508	0.0347222	Inf	0.0347222	1	1	floor plate formation
GO:0021542	0.0347222	Inf	0.0347222	1	1	dentate gyrus development
GO:0021965	0.0347222	Inf	0.0347222	1	1	spinal cord ventral commissure morphogenesis
GO:0030214	0.0347222	Inf	0.0347222	1	1	hyaluronan catabolic process
GO:0030513	0.0347222	Inf	0.0347222	1	1	positive regulation of BMP signaling pathway
GO:0042451	0.0347222	Inf	0.0347222	1	1	purine nucleoside biosynthetic process
GO:0042455	0.0347222	Inf	0.0347222	1	1	ribonucleoside biosynthetic process
GO:0042723	0.0347222	Inf	0.0347222	1	1	thiamin and derivative metabolic process
GO:0042776	0.0347222	Inf	0.0347222	1	1	mitochondrial ATP synthesis coupled proton transport
GO:0043171	0.0347222	Inf	0.0347222	1	1	peptide catabolic process
GO:0043461	0.0347222	Inf	0.0347222	1	1	proton-transporting ATP synthase complex assembly
GO:0045217	0.0347222	Inf	0.0347222	1	1	cell-cell junction maintenance
GO:0046114	0.0347222	Inf	0.0347222	1	1	guanosine biosynthetic process
GO:0046549	0.0347222	Inf	0.0347222	1	1	retinal cone cell development
GO:0048245	0.0347222	Inf	0.0347222	1	1	eosinophil chemotaxis
GO:0050783	0.0347222	Inf	0.0347222	1	1	cocaine metabolic process
GO:0051281	0.0347222	Inf	0.0347222	1	1	positive regulation of release of sequestered calcium ion into cytosol
GO:0051642	0.0347222	Inf	0.0347222	1	1	centrosome localization
GO:0060218	0.0347222	Inf	0.0347222	1	1	hemopoietic stem cell differentiation
GO:0060219	0.0347222	Inf	0.0347222	1	1	camera-type eye photoreceptor cell differentiation
GO:0032623	0.0367832	8.00655	0.3125	2	9	interleukin-2 production
GO:0043542	0.0367832	8.00655	0.3125	2	9	endothelial cell migration
GO:0046488	0.0367832	8.00655	0.3125	2	9	phosphatidylinositol metabolic process
GO:0050852	0.0367832	8.00655	0.3125	2	9	T cell receptor signaling pathway
GO:0043087	0.0373167	2.90409	1.86001	5	54	regulation of GTPase activity
GO:0048731	0.0446538	1.40838	27.1528	36	782	system development
GO:0006693	0.0449452	7.00459	0.347222	2	10	prostaglandin metabolic process
GO:0030879	0.0449452	7.00459	0.347222	2	10	mammary gland development
GO:0046822	0.0449452	7.00459	0.347222	2	10	regulation of nucleocytoplasmic transport
GO:0009888	0.0482691	1.99541	4.75694	9	137	tissue development
GO:0007155	0.048425	1.62351	11.0069	17	317	cell adhesion
GO:0006874	0.0498851	2.66038	2.01389	5	58	cellular calcium ion homeostasis
MM8_MM24.up
GOBPID	Pvalue	OddsRatio	ExpCount	Count	Size	Term
GO:0051092	0.00602121	20.3474	0.119003	2	13	positive regulation of NF-kappaB transcription factor activity
GO:0001986	0.00915404	Inf	0.00915404	1	1	negative regulation of the force of heart contraction during baroreceptor response to increased systemic arterial blood pressure
GO:0001994	0.00915404	Inf	0.00915404	1	1	norepinephrine-epinephrine vasoconstriction involved in regulation of systemic arterial blood pressure
GO:0006083	0.00915404	Inf	0.00915404	1	1	acetate metabolic process
GO:0009450	0.00915404	Inf	0.00915404	1	1	gamma-aminobutyric acid catabolic process
GO:0009597	0.00915404	Inf	0.00915404	1	1	detection of virus
GO:0019605	0.00915404	Inf	0.00915404	1	1	butyrate metabolic process
GO:0019626	0.00915404	Inf	0.00915404	1	1	short-chain fatty acid catabolic process
GO:0019853	0.00915404	Inf	0.00915404	1	1	L-ascorbic acid biosynthetic process
GO:0032608	0.00915404	Inf	0.00915404	1	1	interferon-beta production
GO:0042840	0.00915404	Inf	0.00915404	1	1	D-glucuronate catabolic process
GO:0042984	0.00915404	Inf	0.00915404	1	1	regulation of amyloid precursor protein biosynthetic process
GO:0045356	0.00915404	Inf	0.00915404	1	1	positive regulation of interferon-alpha biosynthetic process
GO:0045359	0.00915404	Inf	0.00915404	1	1	positive regulation of interferon-beta biosynthetic process
GO:0046185	0.00915404	Inf	0.00915404	1	1	aldehyde catabolic process
GO:0043388	0.0127442	13.1534	0.173927	2	19	positive regulation of DNA binding
GO:0046395	0.0140777	12.4206	0.183081	2	20	carboxylic acid catabolic process
GO:0006006	0.0143189	6.40652	0.512626	3	56	glucose metabolic process
GO:0006082	0.0164559	2.88621	2.67298	7	292	organic acid metabolic process
GO:0000052	0.0182257	110.123	0.0183081	1	2	citrulline metabolic process
GO:0006552	0.0182257	110.123	0.0183081	1	2	leucine catabolic process
GO:0006972	0.0182257	110.123	0.0183081	1	2	hyperosmotic response
GO:0007195	0.0182257	110.123	0.0183081	1	2	dopamine receptor, adenylate cyclase inhibiting pathway
GO:0018101	0.0182257	110.123	0.0183081	1	2	peptidyl-citrulline biosynthetic process from peptidyl-arginine
GO:0019585	0.0182257	110.123	0.0183081	1	2	glucuronate metabolic process
GO:0032607	0.0182257	110.123	0.0183081	1	2	interferon-alpha production
GO:0032781	0.0182257	110.123	0.0183081	1	2	positive regulation of ATPase activity
GO:0042135	0.0182257	110.123	0.0183081	1	2	neurotransmitter catabolic process
GO:0043330	0.0182257	110.123	0.0183081	1	2	response to exogenous dsRNA
GO:0051151	0.0182257	110.123	0.0183081	1	2	negative regulation of smooth muscle cell differentiation
GO:0051090	0.0199776	10.1558	0.219697	2	24	regulation of transcription factor activity
GO:0009894	0.0215886	9.71273	0.228851	2	25	regulation of catabolic process
GO:0001978	0.0272158	55.0526	0.0274621	1	3	regulation of systemic arterial blood pressure by carotid sinus baroreceptor feedback
GO:0006105	0.0272158	55.0526	0.0274621	1	3	succinate metabolic process
GO:0006419	0.0272158	55.0526	0.0274621	1	3	alanyl-tRNA aminoacylation
GO:0006678	0.0272158	55.0526	0.0274621	1	3	glucosylceramide metabolic process
GO:0006681	0.0272158	55.0526	0.0274621	1	3	galactosylceramide metabolic process
GO:0017000	0.0272158	55.0526	0.0274621	1	3	antibiotic biosynthetic process
GO:0045723	0.0272158	55.0526	0.0274621	1	3	positive regulation of fatty acid biosynthetic process
GO:0060158	0.0272158	55.0526	0.0274621	1	3	dopamine receptor, phospholipase C activating pathway
GO:0005996	0.0330375	4.57297	0.704861	3	77	monosaccharide metabolic process
GO:0007188	0.0342699	7.4381	0.292929	2	32	G-protein signaling, coupled to cAMP nucleotide second messenger
GO:0042982	0.0361249	36.6959	0.0366162	1	4	amyloid precursor protein metabolic process
GO:0045080	0.0361249	36.6959	0.0366162	1	4	positive regulation of chemokine biosynthetic process
GO:0045351	0.0361249	36.6959	0.0366162	1	4	type I interferon biosynthetic process
GO:0045671	0.0361249	36.6959	0.0366162	1	4	negative regulation of osteoclast differentiation
GO:0006520	0.0403924	3.29576	1.29987	4	142	amino acid metabolic process
GO:0031145	0.0425315	6.55882	0.329545	2	36	anaphase-promoting complex-dependent proteasomal ubiquitin-dependent protein catabolic process
GO:0045596	0.0447027	6.37041	0.338699	2	37	negative regulation of cell differentiation
GO:0051352	0.0447027	6.37041	0.338699	2	37	negative regulation of ligase activity
GO:0051436	0.0447027	6.37041	0.338699	2	37	negative regulation of ubiquitin-protein ligase activity during mitotic cell cycle
GO:0003085	0.0449538	27.5175	0.0457702	1	5	negative regulation of systemic arterial blood pressure
GO:0015074	0.0449538	27.5175	0.0457702	1	5	DNA integration
GO:0015937	0.0449538	27.5175	0.0457702	1	5	coenzyme A biosynthetic process
GO:0045078	0.0449538	27.5175	0.0457702	1	5	positive regulation of interferon-gamma biosynthetic process
GO:0045821	0.0449538	27.5175	0.0457702	1	5	positive regulation of glycolysis
GO:0046330	0.0449538	27.5175	0.0457702	1	5	positive regulation of JNK cascade
GO:0051289	0.0449538	27.5175	0.0457702	1	5	protein homotetramerization
GO:0051098	0.0469143	6.19246	0.347854	2	38	regulation of binding
GO:0051437	0.0491655	6.02413	0.357008	2	39	positive regulation of ubiquitin-protein ligase activity during mitotic cell cycle
