# Supplementary material for: Microarray data mining using Bioconductor packages
Source: BMC Proc. 2009 Jul 16;3(Suppl 4):S9. doi: 10.1186/1753-6561-3-S4-S9 (PMC2712752; doi:10.1186/1753-6561-3-S4-S9)
Supplement: Additional file 4 — Differentially expressed chromosomal regions for MM8-PM8 contrast. This table shows the chromosomal locations of three up-regulated chromosomal regions and one down-regulated chromosomal region for MM8-PM8 contrast. [file 1753-6561-3-S4-S9-S4.xls]

UP-regulated regions
chr	start	end	genes in cluster
1	34739763	51993116	203
3	6458897	15588694	84
14	8506101	8626211	5
DOWN-regulated regions
chr	start	end	genes in cluster
25	803105	904932	9
